# Supplementary material for: Low Cost MR Compatible Haptic Stimulation with Application to fMRI Neurofeedback
Source: Brain Sci. 2020 Oct 28;10(11):790. doi: 10.3390/brainsci10110790 (PMC7692267; doi:10.3390/brainsci10110790)
Supplement: Supplementary file 1 [file brainsci-10-00790-s001.zip]

Archive with 7 entries (4 files):
- Supplementary Material/
- Supplementary Material/Fig_S1.pdf
- __MACOSX/
- __MACOSX/Supplementary Material/
- __MACOSX/Supplementary Material/._Fig_S1.pdf
- Supplementary Material/Fig_S2.pdf
- __MACOSX/Supplementary Material/._Fig_S2.pdf
